# Supplementary material for: Host–parasite fluctuating selection in the absence of specificity
Source: Proc Biol Sci. 2017 Nov 1;284(1866):20171615. doi: 10.1098/rspb.2017.1615 (PMC5698645; doi:10.1098/rspb.2017.1615)
Supplement: Simulation code [file rspb20171615supp2.txt]

/*************************************************
 IMPORTANT: EXTENSION MUST BE CHANGED TO .CPP
 .TXT EXTENSION IS USED SOLELY FOR UPLOAD PURPOSES
 SIMULATION CODE FOR BEST ET AL. 'Host-parasite fluctuating selection in the absence of specificity'
 HOST-PARASITE COEVOLUTION WITH RANGE INFECTION FUNCTION
 (WITH STOCHASTICITY)
 *************************************************/

#include <iostream>
#include <fstream>
#include <math.h>
#include <stdlib.h>

/***********************************
 CONSTANT PARAMETER VALUES
 ***********************************/

#define Q 0.2
#define B 1.0
#define GAM 0.001
#define ALPHA 9

#define HMIN 0.0
#define HMAX 1
#define PMIN 0.0
#define PMAX 1
#define A_P 0.13			// Coefficient for Host trade-off
#define ALP_P 1.45          // Coefficient for Parasite trade-off

#define WHO 0.5				// Determines weight of mutations: 1=host only, 0=parasite only
#define TMAX 10000          // Population dynamics time
#define NEVOL 1000          // Evolutionary timesteps
#define EPSILON 0.0005      // Exctinciton threshold
#define N 50                // No. of strains
#define HSTART 25
#define PSTART 30

/*************************************
 FUNCTION PROTOTYPES
 *************************************/

void rungkut(double *x, double y[][N], double *h, double *p, double *bet0, double *a);

void dynamic(double *x, double y[][N], double *h, double *p, double *bet0, double *a, double *k, double k1[][N]);

double stochasticity(double *x, double y[][N], double *u, double *v, double *beta, double *a, int low, int strain);

/***************************************
 MAIN PROGRAM
 ***************************************/

int main (int argc, char * const argv[]) {
	
	int i, j, ievol, mutestrain, strain;
	double *hpt, *ppt, *bet0pt, *apt, *xpt;					// Pointers to the arrays below
	double h[N], p[N], bet0[N], a[N], x0[N], y0[N][N], y[N];	// Population arrays
	double xout[N*2][NEVOL];									// Output array
	double r1, r2, rtype, xtotal, xcum, dem;
	int low;
	
	// Sort out output file stuff
	remove("siev.txt");
	std::ofstream out("siev.txt", std::ios::app);
	if (!out){
		std::cout << "Cannot create file\n";
		exit(1);
	}
	
	// Initialise population numbers
	for (i=0; i<N; i++)	{
		x0[i]=0.0;
		for (j=0; j<N; j++) {
			y0[i][j]=0.0;
		}
	}
	
	x0[HSTART-1]=1.0;
	y0[HSTART-1][PSTART-1]=1.0;
	
	// Initialise trade-off value pairs
	for (i=0; i<N; i++) {
		h[i]=HMIN+(HMAX-HMIN)*i/(N-1);
		p[i]=PMIN+(PMAX-PMIN)*i/(N-1);
	}
	
	for (i=0; i<N; i++) {
		bet0[i]=0.3+0.5*(1-p[i])/(1+ALP_P*(p[i]));
		a[i]=55+45*(1-h[i])/(1+A_P*(h[i]));;
	}
	
	// Point the pointers
	xpt = x0;
	hpt = h;
	ppt = p;
	bet0pt = bet0;
	apt = a;
	
	// And away we go......
	for (ievol=0; ievol<NEVOL; ievol++) {
		
		std::cout << ievol << "\n";	// So we know how we're doing
		
		rungkut(xpt,y0,hpt,ppt,bet0pt,apt);	// Go to ODE solver
		
		// Check for extinct strains
		for (i=0; i<N; i++) {
			y[i]=0.0;
			if (x0[i]<EPSILON) x0[i]=0.0;
			for (j=0; j<N; j++) {
				if (y0[i][j]<EPSILON) y0[i][j]=0.0;
			}
		}	
		
		// Work out parasite strain densities
		for (i=0; i<N; i++) {
			for (j=0; j<N; j++) {
				y[i]+=y0[j][i];
			}
		}
		
		// Store densities
		for (i=0; i<N; i++) {
			xout[i][ievol]=x0[i];			
			xout[i+N][ievol]=y[i];
		}
		
		// Mutation routine
		rtype=double(rand())/RAND_MAX;
		if (rtype<WHO) low=0;
		else low=1;
		
		r1=double(rand())/RAND_MAX;
		xtotal = 0.0;
		xcum = 0.0;
		for (i=0; i<N; i++) {
			if (low==0) xtotal+=x0[i];
			if (low==1) xtotal+=y[i];
		}
		
		for (i=0; i<N; i++) {
			if (low==0) xcum+=x0[i];
			if (low==1) xcum+=y[i];
			if (r1 < xcum/xtotal) {	// Find which strain will mutate
				mutestrain=i;
				break;
			}
		}		
		
		double rdem=double(rand())/RAND_MAX;
		r2=double(rand())/RAND_MAX;
		if (r2<0.5 && mutestrain>0){	// Mutate up or down?
			strain=mutestrain-1;
			dem=stochasticity(xpt,y0,hpt,ppt,bet0pt,apt,low,strain);
            if (dem>rdem) {
				if (low==0) {
					x0[mutestrain-1]+=x0[mutestrain]/10.0;
					for (j=0; j<N; j++) {
						y0[mutestrain-1][j]+=y0[mutestrain][j]/10.0;
					}
				}
				else for (j=0; j<N; j++) y0[j][mutestrain-1]+=y0[j][mutestrain]/10.0;
			}
		}
		else if (mutestrain<N-1){
			strain=mutestrain+1;
            dem=stochasticity(xpt,y0,hpt,ppt,bet0pt,apt,low,strain);
			if (dem>rdem) {
				if (low==0) {
					x0[mutestrain+1]+=x0[mutestrain]/10.0;
					for (j=0; j<N; j++) {
						y0[mutestrain+1][j]+=y0[mutestrain][j]/10.0;
					}
				}
				else for (j=0; j<N; j++) y0[j][mutestrain+1]+=y0[j][mutestrain]/10.0;
			}
		}
	}	// End of ievol 
	
	// Output
	for (i=0; i<NEVOL; i++) {
		for (j=0; j<N*2; j++) {
			std::cout << xout[j][i] << " ";
		}
		std::cout << "\n";
	}
	
    return 0;
}

/******************************************
 ODE SOLVER FUNCTION
 Solves SI ODEs using Runge-Kutta method. 
 Loosely based on Numerical Recipes ch. 15 
 and code by Ruth Hamilton.		
 ******************************************/

void rungkut (double *x, double y[][N], double *h, double *p, double *bet0, double *a){
	
	int i,j;
	double hh=0.005;
	double k1[N], k2[N], k3[N], k4[N], k11[N][N], k12[N][N], k13[N][N], k14[N][N]; 
	double xstore[N], ystore[N][N];
	double *k1pt, *k2pt, *k3pt, *k4pt, *xspt;
	
	// Fill up k arrays with zeros for safety
	for (i=0; i<N; i++){
		k1[i]=0.0;
		k2[i]=0.0;
		k3[i]=0.0;
		k4[i]=0.0;
		for (j=0; j<N; j++){
			k11[i][j]=0.0;
			k12[i][i]=0.0;
			k13[i][j]=0.0;
			k14[i][j]=0.0;
		}
	}
	
	// Point the pointers
	k1pt = k1;
	k2pt = k2;
	k3pt = k3;
	k4pt = k4;
	xspt = xstore;
	
	// Begin Kunge-Rutte routine
	for (int t=0; t<TMAX; t++){
		
		for (i=0; i<N; i++) {
			xstore[i]=x[i];
			for (j=0; j<N; j++) {
				ystore[i][j]=y[i][j];
			}
		}
		
		// first evaluation
		
		dynamic(xspt,ystore,h,p,bet0,a,k1pt,k11);
		
		for (i=0; i<N; i++) {
			xstore[i]=x[i]+(k1[i]*(hh/2.0));
			for (j=0; j<N; j++) {
				ystore[i][j]=y[i][j]+(k11[i][j]*(hh/2.0));
			}
		}
		
		// second evalutation
		
		dynamic(xspt,ystore,h,p,bet0,a,k2pt,k12);
		
		for (i=0; i<N; i++) {
			xstore[i]=x[i]+(k2[i]*(hh/2.0));
			for (j=0; j<N; j++) {
				ystore[i][j]=y[i][j]+(k12[i][j]*(hh/2.0));
			}
		}
		
		// third evaluation
		
		dynamic(xspt,ystore,h,p,bet0,a,k3pt,k13);
		
		for (i=0; i<N; i++) {
			xstore[i]=x[i]+(k3[i]*(hh));
			for (j=0; j<N; j++) {
				ystore[i][j]=y[i][j]+(k13[i][j]*(hh));
			}
		}
		
		//fourth evaluation
		
		dynamic(xspt,ystore,h,p,bet0,a,k4pt,k14);
		
		for (i=0; i<N; i++) {
			xstore[i]=x[i]+(hh/6.0)*(k1[i] + (2.0*k2[i]) + (2.0*k3[i]) + k4[i]);
			for (j=0; j<N; j++) {
				ystore[i][j]=y[i][j]+(hh/6.0)*(k11[i][j] + (2.0*k12[i][j]) + (2.0*k13[i][j]) + k14[i][j]);
			}
		}
		
		for (i=0; i<N; i++) {
			x[i]=xstore[i];
			for (j=0; j<N; j++) {
				y[i][j]=ystore[i][j];
			}
		}
		
	}	// End of Runge-Kutta routine
}

/***********************************
 POPN DYNAMICS FUNCTION
 ***********************************/

void dynamic(double *x, double y[][N], double *h, double *p, double *bet0, double *a, double *k, double k1[][N]){
	
	int i,j;
	double xsum, ysum;
	double betsum[N], gamsum[N], ystrain[N];
	double parsum[N][N];
	
	xsum=ysum=0;
	
	for (i=0; i<N; i++) ystrain[i]=0;
	
	for (i=0; i<N; i++) {
		xsum+=x[i];
		gamsum[i]=0;
		betsum[i]=0;
		for (j=0; j<N; j++) {
			ystrain[j]+=y[i][j];
			ysum+=y[i][j];
			parsum[i][j]=0;
		}
	}
	
	// Transmission values
	for (i=0; i<N; i++) {
		for (j=0; j<N; j++) {
			betsum[i]+=(bet0[j]*(1-pow((1+exp(-3*(h[i]-p[j]))),-1)))*x[i]*ystrain[j];
			parsum[i][j]+=(bet0[j]*(1-pow((1+exp(-3*(h[i]-p[j]))),-1)))*x[i]*ystrain[j];
            gamsum[i]+=GAM*y[i][j];
		}
	}
	
	// population dynamics
	for (i=0; i<N; i++) {
		k[i] = a[i]*x[i]-Q*(xsum+ysum)*x[i]-B*x[i]-betsum[i]+gamsum[i];
		for (j=0; j<N; j++) {
			k1[i][j] = parsum[i][j]-(9+B+GAM)*y[i][j];
		}
	}
	
}

/***********************************
 DEMOGRAPHIC STOCHASTICITY FUNCTION
 ***********************************/

double stochasticity(double *x, double y[][N], double *h, double *p, double *bet0, double *a, int low, int strain){
	
	int i,j;
	double xsum, ysum, dem, ystrain[N];
	double betsum, parsum, gamsum;
    
    xsum=0;
    ysum=0;
	
	for (i=0; i<N; i++) {
		xsum+=x[i];
		betsum=0;
		for (j=0; j<N; j++) {
			ystrain[j]+=y[i][j];
			ysum+=y[i][j];
			parsum=0;
        }
	}
	
	for (i=0; i<N; i++) {
		betsum+=(bet0[i]*(1-pow((1+exp(-3*(h[strain]-p[i]))),-1)))*ystrain[i];
        parsum+=(bet0[strain]*(1-pow((1+exp(-3*(h[i]-p[strain]))),-1)))*x[i];
	}
    
    for (i=0; i<N; i++) {
        gamsum+=GAM*y[i][strain];
    }
	
	if (low==0) dem=20*((ALPHA+B+GAM)-((B+betsum)*(ALPHA+B+GAM)-GAM*betsum)/(a[strain]-Q*(xsum+ysum)));
	if (low==1) dem=20*(1-(ALPHA+B+gamsum)/(parsum));
	
	if (dem<0) dem=0;
	if (dem>1) dem=1;
	
	return dem;
	
}
